# Supplementary material for: In Vitro and In Vivo Assessments of Newly Isolated N4-like Bacteriophage against ST45 K62 Capsular-Type Carbapenem-Resistant Klebsiella pneumoniae: vB_kpnP_KPYAP-1
Source: Int J Mol Sci. 2024 Sep 4;25(17):9595. doi: 10.3390/ijms25179595 (PMC11395603; doi:10.3390/ijms25179595)
Supplement: Supplementary file 1 [file ijms-25-09595-s001.zip]

Archive with 2 entries (2 files):
- Figure S1.tif
- Table S1 and S2-v2.pdf
